# Supplementary material for: Pseudomonas aeruginosa AlgR Phosphorylation Status Differentially Regulates Pyocyanin and Pyoverdine Production
Source: mBio. 2018 Jan 30;9(1):e02318-17. doi: 10.1128/mBio.02318-17 (PMC5790918; doi:10.1128/mBio.02318-17)
Supplement: TABLE S2 [file mbo001183691st2.xlsx]

## Sheet: Sheet1
		Fold-Change PAO1 algRD54E vs PAO1 algRD54N	Fold-Change PAO1 vs PAO1 algRD54N	Fold-Change PAO1 vs PAO1 algRD54N	Fold change PAO1 vs PAO1 algRD54E	Fold change PAO1 vs PAO1 algRD54E	PAO1 vs PAO1 DalgZ	PAO1 algRD54E vs PAO1 DalgZ
pcaH	PA0153_pcaH	-2.38
			PA0227	-11.2
			PA0245_aroQ2	-2.02
thyA	PA0342_thyA	2.16
folA	PA0350_folA	2.01
			PA0410_pilI	2.07
			PA0433	2.21
	PA0534	6.55
	PA0535	3.98
ksgA	PA0592_ksgA	2.1
	PA0730	4.31
	PA0758	66.8
	PA0789	2.09
	PA0802	2.39
	PA0817	-2.02	PA0817	-2.1
	PA0918	-2.23
	PA0941	-2.17
	PA0968	2.02
	PA0997	-2.83	PA0997	-2.81
	PA0998	-3.08	PA0998	-2.25
fabH1	PA0999_fabH1	-2.9
	PA1055	-3.16
flgF	PA1081_flgF	3.85
	PA1116	6.46
	PA1118	-2.34
	PA1123	2.68
	PA1135	-3.41
			PA1156_nrdA	2.12
napA	PA1174_napA	-4.75
	PA1192	2.46
	PA1193	2.01
			PA1202	-2.74
	PA1271	2.13
	PA1300	2.91	PA1300	2.74
	PA1301	2.28	PA1301	2.38
phnW	PA1310_phnW	-2.7	PA1310_phnW	-2.32
	PA1333	-2.68	PA1333	-2.91
	PA1363	4.37
			PA1562_acnA	-2.06
	PA1606	2.52			PA1606	-2.33
	PA1688	2.56
	PA1737	-2.81
	PA1741	2.04
	PA1744	-3.56	PA1744	-2.8
			PA1942	-2.05
	PA1970	-17.05	PA1970	-22.27
	PA2024	-2.73
			PA2034	2.65
	PA2274	-3.88	PA2274	-5.16
			PA2299	2.23
	PA2378	-2.43	PA2378	-2.43
	PA2383	2.36	PA2383	2.19
	PA2384	3.5	PA2384	8.78
	PA2396	3.08
	PA2402	2.18
			PA2406	3.18
	PA2428	3.96			PA2428	-4.28
	PA2486	-22.31	PA2486	-22.76
	PA2491	-8.27	PA2491	-5.62
mexE	PA2493_mexE	-15.81	PA2493_mexE	-23.62
mexF	PA2494_mexF	-21.1	PA2494_mexF	-26.29
oprN	PA2495_oprN	-22.27	PA2495_oprN	-25.16
			PA2507_catA	-69.75
			PA2508_catC	-45.94
xylS	PA2519_xylS	-4.03	PA2519_xylS	-5.51
tpx	PA2532_tpx	-3.32	PA2532_tpx	-2.46
nuoD	PA2639_nuoD	-2.21
nuoF	PA2641_nuoF	-2.1
	PA2652	2.48
	PA2759	-33.09	PA2759	-20.35
			PA2762	-6.19
	PA2811	-4.47	PA2811	-3.7
	PA2812	-4.66	PA2812	-3.23
	PA2813	-4.27	PA2813	-3.99
	PA2827	-2.19
	PA2906	2.12
	PA2937	-2.53
	PA2946	2.49
	PA2983	2.25
asd	PA3117_asd	2.1
leuD	PA3120_leuD	-2.02
leuC	PA3121_leuC	-2.24
	PA3229	-25.45	PA3229	-37.1
	PA3234	-2.1
	PA3235	-2.38
			PA3236	-9.76
hepA	PA3308_hepA	2.05
	PA3370	3.67
	PA3371	4.89
fpr	PA3397_fpr	3.34
	PA3409	2.78
	PA3410	7.59
	PA3430	-2.38
argG	PA3525_argG	2.92
argF	PA3537_argF	3.23
mutS	PA3620_mutS	2.62	PA3620_mutS	2.59
	PA3628	-3.15
adhC	PA3629_adhC	-3.74	PA3629_adhC	-4.55
	PA3648	2.53	PA3648	2.53
adk	PA3686_adk	2.21	PA3686_adk	2.2
rplS	PA3742_rplS	2.19
trmD	PA3743_trmD	3.44
rimM	PA3744_rimM	3.13
rpsP	PA3745_rpsP	4.01
ffh	PA3746_ffh	2.15
purL	PA3763_purL	2.2
	PA3779	2.31
	PA3808	-2.21
	PA3818	2.7
	PA3904	3.4
	PA3906	2.54
	PA4004	2.07
proA	PA4007_proA	2.3	PA4007_proA	2.32
xseB	PA4042_xseB	2.37
ispA	PA4043_ispA	2.17
	PA4070	-2.71
			PA4142	2.42
	PA4181	2.9
	PA4205	-2.05	PA4205	-2.19
	PA4206	-2.09	PA4206	-2.11
			PA4207	-2.42
	PA4208	-2.47	PA4208	-2.1
			PA4227_pchR	2.24
rplC	PA4263_rplC	2.04
rpoC	PA4269_rpoC	2.32
rpoB	PA4270_rpoB	2.27
nusG	PA4275_nusG	2.01
secE	PA4276_secE	2.38
	PA4354	-2.12	PA4354	-3.03
			PA4356_xenB	-2.15
			PA4467	2.47
			PA4468_sodM	2.11
			PA4469	2.18
			PA4470_fumC1	2.41
			PA4471	2.31
mreB	PA4481_mreB	2.03
fimU	PA4550_fimU	70.49
pilV	PA4551_pilV	53.75
pilW	PA4552_pilW	65.3
pilY1	PA4554_pilY1	34.53
pilY2	PA4555_pilY2	30
	PA4611	-2.67
	PA4623	-16.47	PA4623	-13.75
	PA4627	3.3
	PA4636	2.23
	PA4675	2.51
rbfA	PA4743_rbfA	2.76
fdnH	PA4811_fdnH	-2.62
	PA4844	5.75
prmA	PA4850_prmA	2.02
	PA4852	2.79
fis	PA4853_fis	3.02
	PA4881	-31.47	PA4881	-46.23
	PA4896	4.54
	PA4963	2.66
	PA5130	2.18
pckA	PA5192_pckA	2.61
rnk	PA5274_rnk	2.47	PA5274_rnk	2.06
	PA5298	2.75
	PA5305	-2.29
phoB	PA5360_phoB	8.15			PA5360_phoB	-8.53
phoR	PA5361_phoR	2.09
pstA	PA5367_pstA	2.81
pstC	PA5368_pstC	4.08			PA5368_pstC	-4.02
	PA5369	5.53			PA5369	-3.28
	PA5378	-4.69
sdaB	PA5379_sdaB	-4.61
	PA5380	-2.3
	PA5396	-11.92	PA5396	-15.43
	PA5397	-13.47	PA5397	-20.68
	PA5398	-9.9	PA5398	-12.77
	PA5399	-4.09
	PA5409	-2.14
glyA1	PA5415_glyA1	-4.41
fdhA	PA5421_fdhA	-8.51	PA5421_fdhA	-12.58
purE	PA5426_purE	2.45
			PA5555_atpG	2.46
			PA5556_atpA	2.15
atpB	PA5560_atpB	2.77	PA5560_atpB	2.62
rnpA	PA5569_rnpA	2.85

## Sheet: Compiled
		Fold-Change PAO1 algRD54E vs PAO1 algRD54N	Fold-Change PAO1 vs PAO1 algRD54N	Fold change PAO1 vs PAO1 algRD54E
pcaH	PA0153	-2.38
(pcaJ)	PA0227		-11.2
aroQ2	PA0245		-2.02
thyA	PA0342	2.16
folA	PA0350	2.01
pilI	PA0410		2.07
	PA0433		2.21
pauB1	PA0534	6.55
	PA0535	3.98
ksgA	PA0592	2.1
	PA0730	4.31
	PA0758	66.8
	PA0789	2.09
	PA0802	2.39
	PA0817	-2.02	-2.1
	PA0918	-2.23
	PA0941	-2.17
(ybgC)	PA0968	2.02
pqsB	PA0997	-2.83	-2.81
pqsC	PA0998	-3.08	-2.25
pqsD	PA0999	-2.9
shaB	PA1055	-3.16
flgF	PA1081	3.85
	PA1116	6.46
	PA1118	-2.34
	PA1123	2.68
(yedU)	PA1135	-3.41
nrdA	PA1156		2.12
napA	PA1174	-4.75
(ydaO)	PA1192	2.46
	PA1193	2.01
(ycaC)	PA1202		-2.74
	PA1271	2.13
	PA1300	2.91	2.74
	PA1301	2.28	2.38
phnW	PA1310	-2.7	-2.32
	PA1333	-2.68	-2.91
	PA1363	4.37
acnA	PA1562		-2.06
	PA1606	2.52		-2.33
	PA1688	2.56
(fadB)	PA1737	-2.81
	PA1741	2.04
	PA1744	-3.56	-2.8
	PA1942		-2.05
	PA1970	-17.05	-22.27
	PA2024	-2.73
	PA2034		2.65
	PA2274	-3.88	-5.16
	PA2299		2.23
	PA2378	-2.43	-2.43
	PA2383	2.36	2.19
	PA2384	3.5	8.78
pvdF	PA2396	3.08
	PA2402	2.18
	PA2406		3.18
(pvdX)	PA2428	3.96		-4.28
	PA2486	-22.31	-22.76
mexS	PA2491	-8.27	-5.62
mexE	PA2493	-15.81	-23.62
mexF	PA2494	-21.1	-26.29
oprN	PA2495	-22.27	-25.16
catA	PA2507		-69.75
CatC	PA2508		-45.94
xylS	PA2519	-4.03	-5.51
tpx	PA2532	-3.32	-2.46
nuoD	PA2639	-2.21
nuoF	PA2641	-2.1
	PA2652	2.48
	PA2759	-33.09	-20.35
	PA2762		-6.19
(yadH)	PA2811	-4.47	-3.7
(yadG)	PA2812	-4.66	-3.23
(yliJ)	PA2813	-4.27	-3.99
(yeaA)	PA2827	-2.19
	PA2906	2.12
	PA2937	-2.53
	PA2946	2.49
	PA2983	2.25
asd	PA3117	2.1
leuD	PA3120	-2.02
leuC	PA3121	-2.24
	PA3229	-25.45	-37.1
(yjcG)	PA3234	-2.1
(yjcH)	PA3235	-2.38
betX	PA3236		-9.76
hepA	PA3308	2.05
	PA3370	3.67
	PA3371	4.89
fpr	PA3397	3.34
hasS	PA3409	2.78
hasI	PA3410	7.59
	PA3430	-2.38
argG	PA3525	2.92
argF	PA3537	3.23
mutS	PA3620	2.62	2.59
(yeiG)	PA3628	-3.15
adhC	PA3629	-3.74	-4.55
opr86	PA3648	2.53	2.53
adk	PA3686	2.21	2.2
rplS	PA3742	2.19
trmD	PA3743	3.44
rimM	PA3744	3.13
rpsP	PA3745	4.01
ffh	PA3746	2.15
purL	PA3763	2.2
	PA3779	2.31
(yfhJ)	PA3808	-2.21
(suhB)	PA3818	2.7
	PA3904	3.4
	PA3906	2.54
(ybeA)	PA4004	2.07
proA	PA4007	2.3	2.32
xseB	PA4042	2.37
ispA	PA4043	2.17
	PA4070	-2.71
	PA4142		2.42
	PA4181	2.9
mexG	PA4205	-2.05	-2.19
mexH	PA4206	-2.09	-2.11
mexI	PA4207		-2.42
ompD	PA4208	-2.47	-2.1
pchR	PA4227		2.24
rplC	PA4263	2.04
rpoC	PA4269	2.32
rpoB	PA4270	2.27
nusG	PA4275	2.01
secE	PA4276	2.38
	PA4354	-2.12	-3.03
xenB	PA4356		-2.15
	PA4467		2.47
sodM	PA4468		2.11
	PA4469		2.18
fumC1	PA4470		2.41
(fagA)	PA4471		2.31
mreB	PA4481	2.03
fimU	PA4550	70.49
pilV	PA4551	53.75
pilW	PA4552	65.3
pilY1	PA4554	34.53
pilY2	PA4555	30
	PA4611	-2.67
	PA4623	-16.47	-13.75
(yjjT)	PA4627	3.3
	PA4636	2.23
chtA	PA4675	2.51
rbfA	PA4743	2.76
fdnH	PA4811	-2.62
ctpL	PA4844	5.75
prmA	PA4850	2.02
(yhdG)	PA4852	2.79
fis	PA4853	3.02
	PA4881	-31.47	-46.23
	PA4896	4.54
	PA4963	2.66
(yibN)	PA5130	2.18
pckA	PA5192	2.61
rnk	PA5274	2.47	2.06
(xpt)	PA5298	2.75
(ydbL)	PA5305	-2.29
phoB	PA5360	8.15		-8.53
phoR	PA5361	2.09
pstA	PA5367	2.81
pstC	PA5368	4.08		-4.02
pstS	PA5369	5.53		-3.28
cbcX	PA5378	-4.69
sdaB	PA5379	-4.61
gbdR	PA5380	-2.3
	PA5396	-11.92	-15.43
	PA5397	-13.47	-20.68
dgcA	PA5398	-9.9	-12.77
dgcB	PA5399	-4.09
	PA5409	-2.14
glyA1	PA5415	-4.41
fdhA	PA5421	-8.51	-12.58
purE	PA5426	2.45
atpG	PA5555		2.46
atpA	PA5556		2.15
atpB	PA5560	2.77	2.62
rnpA	PA5569	2.85

## Sheet: AlgR-dependent iron genes-A
PAO1 PA number		gene name		Fold-Change PAO1 vs PAO1 algRD54N	Fold change PAO1 vs PAO1 algRD54E	Fold-Change PAO1 algRD54E vs PAO1 algRD54N	Fur box*		Gene Annotation	Likely association
PA1300			2.7 (0.002)		NS	2.9 (0.002)	Fur	Transcriptonal regulator - Sigma 24 homolog, FecI homolog		Heme
PA1301			2.4 (0.004)		NS	2.3 (0.006)	Fur	Transmembrane sensor component - FecR homolog		Heme
PA1363			NS		NS	4.4 (0.04)		ECF for Alcaligin (siderophore - Bordetella) uptake		Siderophore
PA1364			NS		NS	2.05 (0.05)		Probable transmembrane sensor		Siderophore
PA2034			2.7 (0.02)		NS	NS	Fur	Protoporphyrin IX methyltransferase - siderophore protein operon		Siderophore
PA2383			2.2 (0.04)		NS	2.4 (0.04)		Transcriptional regulator		Iron
PA2384			8.8 (0.04)		NS	3.5 (0.05)		Hypothetical - Fur - Fe2+/Zn2+ uptake regulation proteins		Iron
PA2396	pvdF		NS		NS	3.08 (0.02)	IS	Pyoverdine synthetase F		Siderophore
PA2399	pvdD		NS		NS	2.18 (0.05)	IS	Non-ribosomal peptide synthase		Siderophore
PA2402	pvdI		NS		NS	2.2 (0.04)	IS	Non-ribosomal peptide synthase		Siderophore
PA2406			3.2 (0.02)		NS	NS		Unknown - in operon with iron regulated membrane proteins		Iron
PA2426	pvdS		NS		NS	5.9 (0.07)	Fur	Sigma subunit - pyoverdine regulator		Siderophore
PA2428	pvdX		NS		-4.3 (0.03)	3.96 (0.001)		Unknown - viruence associated pyoverdine		Siderophore
PA2906			NS		NS	2.1 (0.04)		Aerobic cobalamin biosynthetic process		Heme
PA3397	fprA		NS		NS	3.3 (0.014)		Ferredoxin reductase		Iron
PA3409	hasS		NS		NS	2.8 (0.03)		Heme - Transmembrane sensor component - FecR homolog		Heme
PA3410	hasI		NS		NS	7.6 (0.01)	Fur	Heme - Transcriptional regulator - FecI homolog		Heme
PA4227	pchR		2.2 (0.02)		NS	NS	Fur	Transcriptional regulator of pyochelin		Siderophore
PA4467			2.47 (0.01)		NS	NS	Fur	Predicted divalent heavy-metal cations transporter		Iron
PA4468	sodM		2.11 (0.007)		NS	NS	Fur	Superoxide dismutase		Iron
PA4469			2.18 (0.01)		NS	NS	Fur	Hypothetical protein		Iron
PA4470	fumC1		2.41 (0.007)		NS	NS	Fur	Fumarate hydratase activity, cellular response to iron starvation		Iron
PA4471	fagA		2.31 (0.0?)		NS	NS	Fur	Unknown - Fur-associated gene FagA		Iron
PA4675	chtA		NS		NS	2.5 (0.04)		Probable TonB-dependent receptor - likely Fe transport		Iron
PA4896			NS		NS	4.5 (0.02)	Fur	Siderophore uptake - Transcriptional regulator		Siderophore
Fur/IS indicates the presence of a Fur or iron-starvation box within the genes promoter region. ANOVA P-value of fold-changes located in parenthesis.

## Sheet: PAO1 vs PAO1algRD54N-B
P. aeruginosa PAO1 PA number	PAO1 vs. PAO1 algRD54N linear Fold Change	ANOVA p-value	www.pseudomonas.com Annotation	PseudoCAP
PA0227	-11.2	0.049257	probable CoA transferase, subunit B	Carbon compound catabolism
PA0245	-2	0.003038	aroQ2-3-dehydroquinate dehydratase	Amino acid biosynthesis and metabolism
PA0410	2.1	0.038829	pilI-twitching motility protein PilI	Motility & Attachment, Chemotaxis
PA0433	2.2	0.014204	hypothetical protein	Hypothetical, unclassified, unknown
PA0817	-2.1	0.025679	probable ring-cleaving dioxygenase	Putative enzymes
PA0997	-2.8	0.000936	pqsB	Biosynthesis of cofactors, prosthetic groups and carriers
PA0998	-2.3	0.007364	pqsC	Biosynthesis of cofactors, prosthetic groups and carriers
PA1156	2.1	0.021982	nrdA-catalytic component of class Ia ribonucleotide reductase	Nucleotide biosynthesis and metabolism
PA1202	-2.7	0.014777	probable hydrolase	Putative enzymes
PA1300	2.7	0.00225	ECF sigma factor	Transcriptional regulators
PA1301	2.4	0.004289	probable transmembrane sensor	Transcriptional regulators, Membrane protein
PA1310	-2.3	0.026142	phnW 2-aminoethylphosphonate:pyruvate aminotransferase	Carbon compound catabolism
PA1333	-2.9	0.013828	hypothetical protein	Hypothetical, unclassified, unknown
PA1562	-2.1	0.04707	acnA-aconitase	Energy metabolism
PA1744	-2.8	0.000412	hypothetical protein	Hypothetical, unclassified, unknown
PA1942	-2.1	0.001699	hypothetical protein	Hypothetical, unclassified, unknown
PA1970	-22.3	0.000866	hypothetical protein	Hypothetical, unclassified, unknown
PA2034	2.7	0.027059	hypothetical protein	Hypothetical, unclassified, unknown
PA2274	-5.2	0.005168	hypothetical protein	Hypothetical, unclassified, unknown
PA2299	2.2	0.002101	probable transcriptional regulator	Transcriptional regulators
PA2378	-2.4	0.012626	probable aldehyde dehydrogenase	Putative enzymes
PA2383	2.2	0.03818	probable transcriptional regulator	Transcriptional regulators
PA2384	8.8	0.037366	hypothetical protein	Hypothetical, unclassified, unknown
PA2406	3.2	0.025508	hypothetical protein	Hypothetical, unclassified, unknown
PA2486	-22.8	5.1e-05	hypothetical protein	Hypothetical, unclassified, unknown
PA2491	-5.6	0.00056	mexS	Transcriptional regulators, putative enzymes
PA2493	-23.6	0.01439	mexE-Resistance-Nodulation-Cell Division (RND) multidrug efflux membrane fusion protein MexE precursor	Antibiotic resistance and susceptibility, Transport of small molecules
PA2494	-26.3	0.02773	mexF-Resistance-Nodulation-Cell Division (RND) multidrug efflux transporter MexF	Membrane proteins, Antibiotic resistance and susceptibility, Transport of small molecules
PA2495	-25.2	0.023099	oprN-Multidrug efflux outer membrane protein OprN precursor	Membrane proteins, Antibiotic resistance and susceptibility, Transport of small molecules
PA2507	-69.8	0.036639	catA-catechol 1,2-dioxygenase	Carbon compound catabolism
PA2508	-46	0.034361	catC-muconolactone delta-isomerase	Carbon compound catabolism
PA2519	-5.5	0.011532	xylS-transcriptional regulator XylS	Transcriptional regulators
PA2532	-2.5	0.00297	tpx-thiol peroxidase	Adaptation, Protection
PA2759	-20.4	0.001092	hypothetical protein	Hypothetical, unclassified, unknown
PA2762	-6.2	0.030818	hypothetical protein	Hypothetical, unclassified, unknown
PA2811	-3.7	0.011111	probable permease of ABC-2 transporter	Transport of small molecules, membrane proteins
PA2812	-3.2	0.009906	probable ATP-binding component of ABC transporter	Transport of small molecules
PA2813	-4	0.003951	probable glutathione S-transferase	Central intermediary metabolism
PA3229	-37.1	0.007208	hypothetical protein	Hypothetical, unclassified, unknown
PA3236	-9.8	0.016157	betX-glycine betaine transport	Adaptation, Protection, Transport of small molecules
PA3620	2.6	0.002709	mutS-DNA mismatch repair protein MutS	DNA replication, recombination, modification and repair
PA3629	-4.6	0.02144	adhC-alcohol dehydrogenase class III	Central intermediary metabolism
PA3648	2.5	0.007058	opr86-outer membrane protein Opr86	Membrane proteins, Transport of small molecules
PA3686	2.2	0.027387	adk-adenylate kinase	Nucleotide biosynthesis and metabolism
PA4007	2.3	0.043612	proA-gamma-glutamyl phosphate reductase	Amino acid biosynthesis and metabolism, Biosynthesis of cofactors, prosthetic groups and carriers
PA4142	2.4	0.006755	probable secretion protein	Protein secretion/export apparatus
PA4205	-2.2	0.006984	mexG-hypothetical protein	Membrane proteins
PA4206	-2.1	0.00614	mexH-probable Resistance-Nodulation-Cell Division (RND) efflux membrane fusion protein precursor	Transport of small molecules
PA4207	-2.4	0.000197	mexI-probable Resistance-Nodulation-Cell Division (RND) efflux transporter	Transport of small molecules, membrane proteins
PA4208	-2.1	0.000103	opmD-probable outer membrane protein precursor	Membrane proteins, Transport of small molecules
PA4227	2.2	0.019526	pchR-transcriptional regulator PchR	Transcriptional regulators
PA4354	-3	0.007868	hypothetical protein	Hypothetical, unclassified, unknown
PA4356	-2.2	0.018906	xenB-xenobiotic reductase	Antibiotic resistance and susceptibility, Adaptation, Protection
PA4467	2.5	0.010538	hypothetical protein	Hypothetical, unclassified, unknown
PA4468	2.1	0.00765	sodM-superoxide dismutase	Adaptation, Protection
PA4469	2.2	0.017919	hypothetical protein	Hypothetical, unclassified, unknown
PA4470	2.4	0.007738	fumC1-fumarate hydratase	Energy metabolism
PA4471	2.3	0.015213	hypothetical protein	Hypothetical, unclassified, unknown
PA4623	-13.8	0.001	hypothetical protein	Hypothetical, unclassified, unknown
PA4881	-46.2	0.000351	hypothetical protein	Hypothetical, unclassified, unknown
PA5274	2.1	0.016838	rnk-nucleoside diphosphate kinase regulator	Transcriptional regulators
PA5396	-15.4	0.029833	hypothetical protein	Hypothetical, unclassified, unknown
PA5397	-20.7	0.033838	hypothetical protein	Hypothetical, unclassified, unknown
PA5398	-12.8	0.027083	dgcA- Dimethylglycine catabolism	Amino acid biosynthesis and metabolism
PA5421	-25.4	0.033095	fdhA-glutathione-independent formaldehyde dehydrogenase	Central intermediary metabolism
PA5555	2.5	0.022567	atpG-ATP synthase gamma chain	Energy metabolism
PA5556	2.2	0.010373	atpA-ATP synthase alpha chain	Energy metabolism
PA5560	2.6	0.019486	atpB-ATP synthase A chain	Energy metabolism

## Sheet: PAO1 vs PAO1algRD54E-C
P. aeruginosa PAO1 PA number	PAO1 vs PAO1 algRD54E linear Fold Change	ANOVA p-value	Annotation	PseudoCAP
PA1606	-2.3	0.024904	hypothetical protein	Hypothetical, unclassified, unknown
PA2428	-4.3	0.030501	hypothetical protein	Hypothetical, unclassified, unknown
PA5360	-8.5	0.029379	phoB-two-component response regulator	Transcriptional regulators
PA5368	-4	0.026106	pstC-membrane protein component of ABC phosphate transporter	Transport of small molecules, Membrane proteins
PA5369	-3.3	0.034385	pstS-phosphate ABC transporter, periplasmic phosphate-binding protein, PstS	Transport of small molecules

## Sheet: algRD54N vs algRD54E-D
P. aeruginosa PAO1 PA number	PAO1 algRD54E vs. PAO1 algRD54N linear Fold Change	ANOVA p-value	Annotation	PseudoCAP									altogether	up	down
PA0153	-2.4	0.008009	protocatechuate 3,4-dioxygenase, beta subunit	Carbon compound catabolism								Adaptation, Protection	6	5	1
PA0342	2.2	0.007188	thyA-thymidylate synthase	Biosynthesis of cofactors, prosthetic groups and carriers, Nucleotide biosynthesis and metabolism								Amino acid biosynthesis and metabolism	10	4	6
PA0350	2	0.012513	folA-dihydrofolate reductase	Biosynthesis of cofactors, prosthetic groups and carriers								Antibiotic resistance and susceptibility	3		3
PA0534	6.6	0.010694	pauB1-FAD-dependent oxidoreductase	Putative enzymes, Carbon compound catabolism								Biosynthesis of cofactors, prosthetic groups and carriers	8	5	3
PA0535	4	0.026152	probable transcriptional regulator	Transcriptional regulators								Carbon compound catabolism	4	2	2
PA0592	2.1	0.032218	ksgA-rRNA (adenine-N6,N6)-dimethyltransferase	Transcription, RNA processing and degradation								Cell wall / LPS / capsule	2	2
PA0730	4.3	0.001289	probable transferase	Putative enzymes								Cell division	1	1
PA0758	66.8	0.036709	hypothetical protein	Hypothetical, unclassified, unknown								Chemotaxis	2	2
PA0789	2.1	0.00511	probable amino acid permease	Membrane proteins, Transport of small molecules								Central intermediary metabolism	3		3
PA0802	2.4	0.02996	hypothetical protein	Membrane proteins								DNA replication, recombination, modification and repair	4	4
PA0817	-2	0.017796	probable ring-cleaving dioxygenase	Putative enzymes								Energy metabolism	8	2	5
PA0918	-2.2	0.041211	cytochrome b561	Energy metabolism								Hypothetical, unclassified, unknown	40	22	18
PA0941	-2.2	0.021794	hypothetical protein	Hypothetical, unclassified, unknown								Membrane proteins	17	8	9
PA0968	2	0.020293	conserved hypothetical protein	Hypothetical, unclassified, unknown								Nucleotide biosynthesis and metabolism	5	5
PA0997	-2.8	0.015849	pqsB-	Biosynthesis of cofactors, prosthetic groups and carriers								Pilin biosynthesis	5	5
PA0998	-3.1	0.014112	pqsC	Biosynthesis of cofactors, prosthetic groups and carriers								Putative enzymes	10	4	6
PA0999	-2.9	0.038833	pqsD-3-oxoacyl-[acyl-carrier-protein] synthase III	Biosynthesis of cofactors, prosthetic groups and carriers								Secreted Factors (toxins, enzymes, alginate)	1	1
PA1055	-3.2	0.029508	shaB	Transport of small molecules, Membrane proteins								Transcription, RNA processing and degradation	8	8
PA1081	3.9	0.0368	flgF-flagellar basal-body rod protein FlgF	Cell wall / LPS / capsule, Motility & Attachment								Transcriptional regulators	16	11	5
PA1116	6.5	0.011175	hypothetical protein	Hypothetical, unclassified, unknown								Translation, post-translational modification, degradation	7	7
PA1118	-2.3	0.017907	hypothetical protein	Membrane proteins								Transport of small molecules	17	8	9
PA1123	2.7	0.001223	hypothetical protein	Hypothetical, unclassified, unknown
PA1135	-3.4	0.009257	conserved hypothetical protein	Hypothetical, unclassified, unknown
PA1174	-4.8	0.049191	napA-periplasmic nitrate reductase protein NapA	Energy metabolism
PA1192	2.5	0.042238	conserved hypothetical protein	Hypothetical, unclassified, unknown
PA1193	2	0.007041	hypothetical protein	Hypothetical, unclassified, unknown
PA1271	2.1	0.018359	probable tonB-dependent receptor	Transport of small molecules
PA1300	2.9	0.002403	ECF sigma factor	Transcriptional regulators
PA1301	2.3	0.005771	probable transmembrane sensor	Transcriptional regulators, Membrane protein
PA1310	-2.7	0.005216	phnW 2-aminoethylphosphonate:pyruvate aminotransferase	Carbon compound catabolism
PA1333	-2.7	0.012165	hypothetical protein	Hypothetical, unclassified, unknown
PA1363	4.4	0.044958	ECF sigma factor	Transcriptional regulators
PA1606	2.5	0.012517	hypothetical protein	Hypothetical, unclassified, unknown
PA1688	2.6	0.048193	hypothetical protein	Hypothetical, unclassified, unknown
PA1737	-2.8	0.028105	probable 3-hydroxyacyl-CoA dehydrogenase	Putative enzymes
PA1741	2	0.018527	hypothetical protein	Hypothetical, unclassified, unknown
PA1744	-3.6	0.00041	hypothetical protein	Hypothetical, unclassified, unknown
PA1970	-17.1	0.001047	hypothetical protein	Hypothetical, unclassified, unknown
PA2024	-2.7	0.028227	probable ring-cleaving dioxygenase	Putative enzymes
PA2274	-3.9	0.021048	hypothetical protein	Hypothetical, unclassified, unknown
PA2378	-2.4	0.008378	probable aldehyde dehydrogenase	Putative enzymes
PA2383	2.4	0.036563	Transcriptional regulators	probable transcriptional regulator
PA2384	3.5	0.045542	hypothetical protein	Hypothetical, unclassified, unknown
PA2396	3.1	0.023085	pvdF-pyoverdine synthetase F	Secreted Factors (toxins, enzymes, alginate), Adaptation Protection
PA2402	2.2	0.044781	probable non-ribosomal peptide synthetase	Putative enzymes
PA2428	4	0.001527	hypothetical protein	Hypothetical, unclassified, unknown
PA2486	-22.3	0.0028	hypothetical protein	Hypothetical, unclassified, unknown
PA2491	-8.3	0.000117	mexS	Transcriptional regulators, putative enzymes
PA2493	-15.8	0.02323	mexE-Resistance-Nodulation-Cell Division (RND) multidrug efflux membrane fusion protein MexE precursor	Antibiotic resistance and susceptibility, Transport of small molecules
PA2494	-21.1	0.034332	mexF-Resistance-Nodulation-Cell Division (RND) multidrug efflux transporter MexF	Membrane proteins, Antibiotic resistance and susceptibility, Transport of small molecules
PA2495	-22.3	0.022556	oprN-Multidrug efflux outer membrane protein OprN precursor	Membrane proteins, Antibiotic resistance and susceptibility, Transport of small molecules
PA2519	-4	0.029469	xylS-transcriptional regulator XylS	Transcriptional regulators
PA2532	-3.3	0.000519	tpx-thiol peroxidase	Adaptation, Protection
PA2639	-2.2	0.049426	nuoD-NADH dehydrogenase I chain C,D	Energy metabolism
PA2641	-2.1	0.031046	nuoF-NADH dehydrogenase I chain F	Energy metabolism
PA2652	2.5	0.039733	methyl-accepting chemotaxis protein	Adaptation, Protection, Chemotaxis
PA2759	-33.1	0.000458	hypothetical protein	Hypothetical, unclassified, unknown
PA2811	-4.5	0.021372	probable permease of ABC-2 transporter	Transport of small molecules, Membrane proteins
PA2812	-4.7	0.013246	probable ATP-binding component of ABC transporter	Transport of small molecules
PA2813	-4.3	0.001153	probable glutathione S-transferase	Central intermediary metabolism
PA2827	-2.2	0.016075	conserved hypothetical protein	Hypothetical, unclassified, unknown
PA2906	2.1	0.044513	probable oxidoreductase	Putative enzymes
PA2937	-2.5	0.017191	hypothetical protein	Hypothetical, unclassified, unknown
PA2946	2.5	0.017559	hypothetical protein	Membrane proteins
PA2983	2.3	0.025472	probable tolQ-type transport protein	Transport of small molecules
PA3117	2.1	0.042204	asd- aspartate semialdehyde dehydrogenase	Amino acid biosynthesis and metabolism
PA3120	-2	0.000124	leuD-3-isopropylmalate dehydratase small subunit	Amino acid biosynthesis and metabolism
PA3121	-2.2	0.004007	leuC-3-isopropylmalate dehydratase large subunit	Amino acid biosynthesis and metabolism
PA3229	-25.5	0.009734	hypothetical protein	Hypothetical, unclassified, unknown
PA3234	-2.1	0.008355	probable sodium:solute symporter	Transport of small molecules
PA3235	-2.4	0.010507	conserved hypothetical protein	Membrane proteins
PA3308	2.1	0.01491	hepA-RNA helicase HepA	Transcription, RNA processing and degradation
PA3370	3.7	0.045254	hypothetical protein	Membrane proteins
PA3371	4.9	0.032446	hypothetical protein	Hypothetical, unclassified, unknown
PA3397	3.3	0.014456	fprA	Energy metabolism, Biosynthesis of cofactors, prosthetic groups and carriers
PA3409	2.8	0.029952	hasS	Membrane proteins, Transcriptional regulators
PA3410	7.6	0.012486	hasI	Transcriptional regulators
PA3430	-2.4	0.037127	probable aldolase	Putative enzymes
PA3525	2.9	0.03051	argG-argininosuccinate synthase	Amino acid biosynthesis and metabolism
PA3537	3.2	0.013997	argF-ornithine carbamoyltransferase, anabolic	Amino acid biosynthesis and metabolism
PA3620	2.6	0.002387	mutS-DNA mismatch repair protein MutS	DNA replication, recombination, modification and repair
PA3628	-3.2	0.014604	putative esterase	Putative enzymes
PA3629	-3.7	0.003381	adhC-alcohol dehydrogenase class III	Central intermediary metabolism
PA3648	2.5	0.010944	opr86-outer membrane protein Opr86	Membrane proteins, Transport of small molecules
PA3686	2.2	0.010716	adk-adenylate kinase	Nucleotide biosynthesis and metabolism
PA3742	2.2	0.011616	rplS-50S ribosomal protein L19	Translation, post-translational modification, degradation
PA3743	3.4	0.008456	trmD-tRNA (guanine-N1)-methyltransferase	Transcription, RNA processing and degradation
PA3744	3.1	0.012564	rimM-16S rRNA processing protein	Transcription, RNA processing and degradation
PA3745	4	0.016603	rpsP-30S ribosomal protein S16	DNA replication, recombination, modification and repair, Translation, post-translational modification, degradation
PA3746	2.2	0.003809	ffh-signal recognition particle protein Ffh	Protein secretion/export apparatus
PA3763	2.2	0.00798	purL-phosphoribosylformylglycinamidine synthase	Nucleotide biosynthesis and metabolism
PA3779	2.3	0.008477	hypothetical protein	Hypothetical, unclassified, unknown
PA3808	-2.2	0.035776	conserved hypothetical protein	Hypothetical, unclassified, unknown
PA3818	2.7	0.014174	extragenic suppressor protein SuhB	Translation, post-translational modification, degradation, Adaptation, Protection
PA3904	3.4	0.047184	hypothetical protein	Hypothetical, unclassified, unknown
PA3906	2.5	0.035084	hypothetical protein	Hypothetical, unclassified, unknown
PA4004	2.1	0.00244	conserved hypothetical protein	Hypothetical, unclassified, unknown
PA4007	2.3	0.022089	proA-gamma-glutamyl phosphate reductase	Amino acid biosynthesis and metabolism, Biosynthesis of cofactors, prosthetic groups and carriers
PA4042	2.4	0.03522	xseB-exodeoxyribonuclease VII small subunit	DNA replication, recombination, modification and repair
PA4043	2.2	0.020742	ispA-geranyltranstransferase	Biosynthesis of cofactors, prosthetic groups and carriers
PA4070	-2.7	0.001041	probable transcriptional regulator	Transcriptional regulators
PA4181	2.9	0.045814	hypothetical protein	Hypothetical, unclassified, unknown
PA4205	-2	0.009135	mexG-hypothetical protein	Membrane proteins
PA4206	-2.1	0.009852	mexH-probable Resistance-Nodulation-Cell Division (RND) efflux membrane fusion protein precursor	Transport of small molecules
PA4208	-2.5	0.000412	opmD-probable outer membrane protein precursor	Membrane proteins, Transport of small molecules
PA4263	2	0.042158	rplC-50S ribosomal protein L3	Translation, post-translational modification, degradation
PA4269	2.3	0.041325	rpoC-DNA-directed RNA polymerase beta* chain	Transcription, RNA processing and degradation
PA4270	2.3	0.02779	rpoB-DNA-directed RNA polymerase beta chain	Transcription, RNA processing and degradation
PA4275	2	0.049915	nusG-transcription antitermination protein NusG	Transcription, RNA processing and degradation
PA4276	2.4	0.038138	secE-secretion protein SecE	Protein secretion/export apparatus
PA4354	-2.1	0.025002	conserved hypothetical protein	Transcriptional regulators
PA4481	2	0.015443	mreB-rod shape-determining protein MreB	Cell wall / LPS / capsule, Cell Division
PA4550	70.5	0.045163	fimU-type 4 fimbrial biogenesis protein	Pilin biosynthesis
PA4551	53.8	0.042091	pilV-type 4 fimbrial biogenesis protein	Pilin biosynthesis
PA4552	65.3	0.042505	pilW-type 4 fimbrial biogenesis protein	Pilin biosynthesis
PA4554	34.5	0.048284	pilY1-type 4 fimbrial biogenesis protein	Pilin biosynthesis
PA4555	30	0.047244	pilY2-type 4 fimbrial biogenesis protein	Pilin biosynthesis
PA4611	-2.7	0.04591	hypothetical protein	Hypothetical, unclassified, unknown
PA4623	-16.5	0.00067	hypothetical protein	Hypothetical, unclassified, unknown
PA4627	3.3	0.040764	conserved hypothetical protein	Hypothetical, unclassified, unknown
PA4636	2.2	0.02031	hypothetical protein	Hypothetical, unclassified, unknown
PA4675	2.5	0.046004	chtA	Transport of small molecules
PA4743	2.8	0.025855	rbfA-ribosome-binding factor A	Translation, post-translational modification, degradation, Adaptation, Protection
PA4811	-2.6	0.048547	fdnH-nitrate-inducible formate dehydrogenase, beta subunit	Energy metabolism
PA4844	5.8	0.007717	ctpL-	Adaptation, Protection, chemotaxis
PA4850	2	0.03917	prmA-ribosomal protein L11 methyltransferase	Translation, post-translational modification, degradation
PA4852	2.8	0.042816	conserved hypothetical protein	Hypothetical, unclassified, unknown
PA4853	3	0.033797	fis-DNA-binding protein Fis	DNA replication, recombination, modification and repair, Transcriptional regulators, Transcription, RNA processing and degradation
PA4881	-31.5	0.000338	hypothetical protein	Hypothetical, unclassified, unknown
PA4896	4.5	0.016587	probable sigma-70 factor, ECF subfamily	Transcriptional regulators
PA4963	2.7	0.022205	hypothetical protein	Hypothetical, unclassified, unknown
PA5130	2.2	0.046518	conserved hypothetical protein	Hypothetical, unclassified, unknown
PA5192	2.6	0.045454	pckA-phosphoenolpyruvate carboxykinase	Carbon compound catabolism, Energy metabolism
PA5274	2.5	0.008683	rnk-nucleoside diphosphate kinase regulator	Transcriptional regulators
PA5298	2.8	0.018297	xanthine phosphoribosyltransferase	Nucleotide biosynthesis and metabolism
PA5305	-2.3	0.008282	conserved hypothetical protein	Hypothetical, unclassified, unknown
PA5360	8.2	0.000825	phoB-two-component response regulator	Two-component System
PA5361	2.1	0.044261	phoR-two-component sensor PhoR	Two-component regulatory systems
PA5367	2.8	0.031566	pstA-membrane protein component of ABC phosphate transporter	Transport of small molecules, Membrane proteins
PA5368	4.1	0.008803	pstC-membrane protein component of ABC phosphate transporter	Transport of small molecules, Membrane proteins
PA5369	5.5	0.013396	pstS-phosphate ABC transporter, periplasmic phosphate-binding protein	Transport of small molecules
PA5378	-4.7	0.035674	cbcX	Transport of small molecules
PA5379	-4.6	0.037152	sdaB-L-serine dehydratase	Amino acid biosynthesis and metabolism
PA5380	-2.3	0.038358	gbdR	Transcriptional regulators
PA5396	-11.9	0.040573	hypothetical protein	Hypothetical, unclassified, unknown
PA5397	-13.5	0.039239	hypothetical protein	Hypothetical, unclassified, unknown
PA5398	-9.9	0.040033	dgcA-DgcA, Dimethylglycine catabolism	Amino acid biosynthesis and metabolism
PA5399	-4.1	0.036735	dgcB-DgcB, Dimethylglycine catabolism	Amino acid biosynthesis and metabolism
PA5409	-2.1	0.003039	hypothetical protein	Membrane proteins
PA5415	-4.4	0.042446	glyA1-serine hydroxymethyltransferase	Amino acid biosynthesis and metabolism
PA5421	-8.5	0.030557	fdhA-glutathione-independent formaldehyde dehydrogenase	Central intermediary metabolism
PA5426	2.5	0.005338	purE-phosphoribosylaminoimidazole carboxylase, catalytic subunit	Nucleotide biosynthesis and metabolism
PA5560	2.8	0.007639	atpB-ATP synthase A chain	Energy metabolism
PA5569	2.9	0.00922	rnpA-ribonuclease P protein component	Translation, post-translational modification, degradation

## Sheet: AlgR expression vs ChIP-seq-E
PAO1 algR D54E vs. PAO1 algR D54N (Table D)	Kong ChIP-seq	Genes expressed in PAO1 algR D54N, PAO1 algR D54E and bound by AlgR in Kong ChIP-Seq (Nucleic Acids Res 43:8268-8282)
PA0153	PA0001	PA5192
PA0342	PA0131	PA3763
PA0350	PA0132	PA3120
PA0534	PA0263.1	PA3308
PA0535	PA0267	PA3904
PA0592	PA0278	PA4550
PA0730	PA0310	PA3746
PA0758	PA0352	PA3686
PA0789	PA0361
PA0802	PA0401
PA0817	PA0456
PA0918	PA0468
PA0941	PA0499
PA0968	PA0557
PA0997	PA0580
PA0998	PA0587
PA0999	PA0596
PA1055	PA0673
PA1081	PA0690
PA1116	PA0691
PA1118	PA0807
PA1123	PA0816
PA1135	PA0923
PA1174	PA1048
PA1192	PA1106
PA1193	PA1132
PA1271	PA1137
PA1300	PA1157
PA1301	PA1158
PA1310	PA1189
PA1333	PA1207
PA1363	PA1304
PA1606	PA1334
PA1688	PA1349
PA1737	PA1367
PA1741	PA1433
PA1744	PA1515
PA1970	PA1530.1
PA2024	PA1562
PA2274	PA1570
PA2378	PA1670
PA2383	PA1727
PA2384	PA1736
PA2396	PA1779
PA2402	PA1789
PA2428	PA1814
PA2486	PA1886
PA2491	PA1945
PA2493	PA1983
PA2494	PA2012
PA2495	PA2051
PA2519	PA2065
PA2532	PA2189
PA2639	PA2264
PA2641	PA2377
PA2652	PA2439
PA2759	PA2522
PA2811	PA2706
PA2812	PA2745
PA2813	PA2818
PA2827	PA2824
PA2906	PA2841
PA2937	PA2867
PA2946	PA2902
PA2983	PA2938
PA3117	PA2958
PA3120	PA2960
PA3121	PA2967
PA3229	PA2984
PA3234	PA2988
PA3235	PA3013
PA3308	PA3064
PA3370	PA3097
PA3371	PA3116
PA3397	PA3120
PA3409	PA3127
PA3410	PA3308
PA3430	PA3323
PA3525	PA3344
PA3537	PA3385
PA3620	PA3390
PA3628	PA3424
PA3629	PA3426
PA3648	PA3471
PA3686	PA3480
PA3742	PA3535
PA3743	PA3535
PA3744	PA3536
PA3745	PA3540
PA3746	PA3562
PA3763	PA3593
PA3779	PA3615
PA3808	PA3623
PA3818	PA3638
PA3904	PA3641
PA3906	PA3656
PA4004	PA3677
PA4007	PA3686
PA4042	PA3714
PA4043	PA3729
PA4070	PA3735
PA4181	PA3746
PA4205	PA3757
PA4206	PA3763
PA4208	PA3810
PA4263	PA3834
PA4269	PA3876
PA4270	PA3888
PA4275	PA3891
PA4276	PA3904
PA4354	PA3986
PA4481	PA4056
PA4550	PA4123
PA4551	PA4204
PA4552	PA4266
PA4554	PA4291
PA4555	PA4319
PA4611	PA4330
PA4623	PA4378
PA4627	PA4379
PA4636	PA4391
PA4675	PA4396
PA4743	PA4442
PA4811	PA4468
PA4844	PA4483
PA4850	PA4541
PA4852	PA4550
PA4853	PA4571
PA4881	PA4576
PA4896	PA4625
PA4963	PA4626
PA5130	PA4682
PA5192	PA4704.2
PA5274	PA4716
PA5298	PA4742
PA5305	PA4756
PA5360	PA4781
PA5361	PA4832
PA5367	PA4851
PA5368	PA4948
PA5369	PA5037
PA5378	PA5040
PA5379	PA5078
PA5380	PA5160.1
PA5396	PA5166
PA5397	PA5183.1
PA5398	PA5192
PA5399	PA5194
PA5409	PA5213
PA5415	PA5229
PA5421	PA5262
PA5426	PA5401
PA5560	PA5401
PA5569	PA5414
	PA5493
	PA5527
